# Supplementary material for: DNA Sensor for the Detection of Brucella spp. Based on Magnetic Nanoparticle Markers
Source: Int J Mol Sci. 2023 Dec 8;24(24):17272. doi: 10.3390/ijms242417272 (PMC10744106; doi:10.3390/ijms242417272)
Supplement: Supplementary file 1 [file ijms-24-17272-s001.zip]

Archive with 1 entries (1 files):
- ijms-2745912-supplementary.pdf
